# Supplementary material for: Design and Validation of a Monte Carlo Method for the Implementation of Noninvasive Wearable Devices for HbA1c Estimation Considering the Skin Effect
Source: Micromachines (Basel). 2024 Aug 24;15(9):1067. doi: 10.3390/mi15091067 (PMC11434557; doi:10.3390/mi15091067)
Supplement: Supplementary file 1 [file micromachines-15-01067-s001.zip]

Archive with 1 entries (1 files):
- micromachines-3108989-supplementary.pdf
